# Supplementary material for: Hierarchical Structure of the Program Used by Filamentous Fungi to Navigate in Confining Microenvironments
Source: Biomimetics (Basel). 2025 May 2;10(5):287. doi: 10.3390/biomimetics10050287 (PMC12109565; doi:10.3390/biomimetics10050287)
Supplement: Supplementary file 1 [file biomimetics-10-00287-s001.zip]

Archive with 12 entries (12 files):
- biomimetics-3573939-supplementary.pdf
- SM 01 Montiel-Rubies et al Supplementary Movie SI01.avi
- SM 02 Montiel-Rubies et al Supplementary Movie SI02.avi
- SM 03  Montiel-Rubies et al Supplementary Movie SI03.avi
- SM 04 Montiel-Rubies et al Supplementary Movie SI04.avi
- SM 05 Montiel-Rubies et al Supplementary Movie SI05.avi
- SM 06  Montiel-Rubies et al Supplementary Movie SI06.avi
- SM 07  Montiel-Rubies et al Supplementary Movie SI07.avi
- SM 08  Montiel-Rubies et al Supplementary Movie SI08.avi
- SM 09 Montiel-Rubies et al Supplementary Movie SI9.avi
- SM 10 Montiel-Rubies et al Supplementary Movie SI10.avi
- SM 11 Montiel-Rubies et al Supplementary Movie SI11.avi
